# Supplementary material for: Late-Onset Rapidly Progressive Spastic Paraplegia with Extensive White Matter Abnormalities Associated with an MFN2 Variant
Source: NeuroSci. 2026 Jul 17;7(4):82. doi: 10.3390/neurosci7040082 (PMC13397902; doi:10.3390/neurosci7040082)
Supplement: Supplementary file 1 [file neurosci-07-00082-s001.zip]

Archive with 1 entries (1 files):
- neurosci-4354895-supplementary.pdf
